# Supplementary material for: Digital Discourse, Secondary Victimization, and Psychological Harm: Mixed-Methods Analysis of System Justification in the #MeToo Movement
Source: J Med Internet Res. 2026 Apr 9;28:e75533. doi: 10.2196/75533 (PMC13067243; doi:10.2196/75533)
Supplement: Multimedia Appendix 2 [file jmir-v28-e75533-s002.zip]

Archive with 4 entries (4 files):
- data_analysis_template.txt
- ReadMe.md
- requirements.txt
- sample_data_mt.txt
