# Supplementary material for: Digital Discourse, Secondary Victimization, and Psychological Harm: Mixed-Methods Analysis of System Justification in the #MeToo Movement
Source: J Med Internet Res. 2026 Apr 9;28:e75533. doi: 10.2196/75533 (PMC13067243; doi:10.2196/75533)
Supplement: Multimedia Appendix 2 [file jmir-v28-e75533-s002.zip › data_analysis_template.txt]

# data_analysis_template.py
"""
Python script for sentiment, topic and emotion analysis using public tools.
Note: This script uses dummy text for demonstration only.
"""

import nltk
import gensim
from textblob import TextBlob
from nrclex import NRCLex
from gensim import corpora
from nltk.corpus import stopwords
from nltk.tokenize import word_tokenize

nltk.download('punkt')

example_text = "I feel anxious but also hopeful about my future."

blob = TextBlob(example_text)
print("Polarity:", blob.sentiment.polarity)
print("Subjectivity:", blob.sentiment.subjectivity)

emotion = NRCLex(example_text)
print("Top emotions:", emotion.top_emotions)
print("Raw emotion scores:", emotion.raw_emotion_scores)

documents = [
    "Meditation and exercise help me relax and focus.",
    "I'm worried about my job situation and future.",
    "Talking to friends makes me feel supported.",
    "Therapy sessions have improved my confidence."
]

stop_words = set(stopwords.words('english'))

def preprocess(text):
    tokens = word_tokenize(text.lower())
    tokens = [t for t in tokens if t.isalpha() and t not in stop_words]
    return tokens

processed_docs = [preprocess(doc) for doc in documents]

dictionary = corpora.Dictionary(processed_docs)
corpus = [dictionary.doc2bow(doc) for doc in processed_docs]


lda_model = gensim.models.LdaModel(
    corpus=corpus,
    id2word=dictionary,
    num_topics=2,
    random_state=42,
    passes=10,
    per_word_topics=True
)

topics = lda_model.print_topics(num_words=5)
for idx, topic in topics:
    print(f"Topic #{idx}: {topic}")
