# Supplementary material for: Digital Discourse, Secondary Victimization, and Psychological Harm: Mixed-Methods Analysis of System Justification in the #MeToo Movement
Source: J Med Internet Res. 2026 Apr 9;28:e75533. doi: 10.2196/75533 (PMC13067243; doi:10.2196/75533)
Supplement: Multimedia Appendix 2 [file jmir-v28-e75533-s002.zip › ReadMe.md]

This file specifies details about the data analysis pipeline and reference materials illustrating the methodology used for sentiment and emotion analysis in the paper.

Due to the sensitive nature of the original dataset, which contains **public discussions collected from social media**, the actual data **cannot be shared online** to protect user privacy and comply with ethical research standards.  

The provided script (`data_analysis_template.py`) demonstrates how to reproduce the general analytical approach using **open-source Python libraries** on any publicly available or synthetic text data.


## Requirements

All dependencies are listed in the `requirements.txt` file.  
Install them via:

pip install -r requirements.txt
