# Supplementary material for: Digital Discourse, Secondary Victimization, and Psychological Harm: Mixed-Methods Analysis of System Justification in the #MeToo Movement
Source: J Med Internet Res. 2026 Apr 9;28:e75533. doi: 10.2196/75533 (PMC13067243; doi:10.2196/75533)
Supplement: Multimedia Appendix 2 [file jmir-v28-e75533-s002.zip › requirements.txt]

textblob==0.17.1
nltk==3.9.1
nrclex==3.0.0
gensim==4.3.3
