# Supplementary material for: Digital Discourse, Secondary Victimization, and Psychological Harm: Mixed-Methods Analysis of System Justification in the #MeToo Movement
Source: J Med Internet Res. 2026 Apr 9;28:e75533. doi: 10.2196/75533 (PMC13067243; doi:10.2196/75533)
Supplement: Multimedia Appendix 2 [file jmir-v28-e75533-s002.zip › sample_data_mt.txt]

== Texas Attorney General's Aide Resigns After Mocking #MeToo Movement 
== #LisaBloom is now the face of the #metoo  movement. Liars all of them.
== One huge company embodies everything vile that new #metoo legislation is working to fix $SIG 
== "This #metooÂ¬â€  madness is spinning dangerously out of control."   
== Blaming women for keeping silent is exactly why the #MeToo movement is so necessary. Do you have any idea how difficultâ€
== The same people who cry #SexualHarassment & #MeToo are the same people whâ€
== When there will be a " #MeToo " campaign for male victims,  Guess whose name will be taken as the molester casting couchâ€
== I wrote an essay for @... on what #MeToo has become. Sexual Harassment Is A Waste of Time.  
== Another one calling to make false accusations. This is disgusting and it undermines #MeToo and people who have actually beâ€
== Hi ladies, can we all just be quiet for second and stop chatting about our #metoo stories. M*** D**** wants us so to thankâ€
